# Supplementary material for: Interaction of Graphene Oxide Particles and Dendrimers with Human Breast Cancer Cells by Real-Time Microscopy
Source: Pharmaceutics. 2023 Nov 22;15(12):2655. doi: 10.3390/pharmaceutics15122655 (PMC10747174; doi:10.3390/pharmaceutics15122655)
Supplement: Supplementary file 1 [file pharmaceutics-15-02655-s001.zip]

Archive with 7 entries (5 files):
- pharmaceutics-2666119-supplementary/
- pharmaceutics-2666119-supplementary/Suppl/
- pharmaceutics-2666119-supplementary/Suppl/Figure S1.tif
- pharmaceutics-2666119-supplementary/Suppl/Video S1.wmv
- pharmaceutics-2666119-supplementary/Suppl/Video S2.wmv
- pharmaceutics-2666119-supplementary/Suppl/Video S3.wmv
- pharmaceutics-2666119-supplementary/Suppl/Video S4.wmv
